# Supplementary material for: Acceptability and feasibility of HIV self-testing among transgender people in Larkana, Pakistan: Results from a pilot project
Source: PLoS One. 2022 Jul 8;17(7):e0270857. doi: 10.1371/journal.pone.0270857 (PMC9269381; doi:10.1371/journal.pone.0270857)
Supplement: S1 File — (ZIP) [file pone.0270857.s001.zip]

Archive with 8 entries (8 files):
- Supporting files/3001-3031 0118 OQ Thai ST IFU_PI ENG (for reference).pdf
- Supporting files/Behavioural questionnaire KPs_FINAL.pdf
- Supporting files/Consent_FINAL.pdf
- Supporting files/Ethical clearance letter.pdf
- Supporting files/HIVST Karachi training opening slides.pdf
- Supporting files/HIVST Karachi training slides.pdf
- Supporting files/Indepth interviews KPs_FINAL.pdf
- Supporting files/Information sheet_FINAL.pdf
