# Supplementary material for: Acceptability and feasibility of HIV self-testing among transgender people in Larkana, Pakistan: Results from a pilot project
Source: PLoS One. 2022 Jul 8;17(7):e0270857. doi: 10.1371/journal.pone.0270857 (PMC9269381; doi:10.1371/journal.pone.0270857)
Supplement: S1 Data — (XLSX) [file pone.0270857.s002.xlsx]

## Sheet: Sheet5
Column1	Date	Study No.	City	Age	Mother tongue	Education	No sex partners	No sex part in last 3 mos	Rec anal sex in last 3 mos	Sex while on top	Sex with females	Condom use in last sex	Lub use in last sex	Last HIV test	Place of last HIV test	Risk perception	Approach used for ST	HIV result	Linked to ART Center (N/A=1, Yes=2)	Place of ST	Comments
	2021-02-24	#0114	Larkana	19	1	10	12	1	15	0	0	1	1	2	2	3	2	1	1	2
	2021-01-25	#001	Rato Dero	22	2	14	16	1	9	7	0	2	2	2	2	1	2	1	1	2
	2021-01-25	#002	Dhamrah Larkana	18	2	8	55	1	50	5	0	2	2	2	5	1	2	1	1	2
	2021-01-25	#003	Larkana	25	2	0	20	1	20	0	0	2	2	1	1	1	2	1	1	2
	2021-01-25	#004	Larkana	18	2	10	0	1	0	0	0	2	2	2	2	1	2	1	1	2
	2021-01-25	#006	Larkana	25	2	0	1	1	25	0	0	1	2	2	4	1	2	1	1	2
	2021-01-25	#007	Larkana	46	2	0	10	1	10	0	0	1	1	3	2	1	2	1	1	2
	2021-01-25	#008	Larkana	23	2	12	15	1	15	0	0	1	2	1	1	2	2	1	1	2
	2021-01-26	#009	Larkana	27	2	14	20	1	20	2	0	2	2	3	2	2	2	1	1	2
	2021-01-26	#010	Larkana	23	2	13	10	1	20	20	0	1	2	2	2	2	2	1	1	1
	2021-01-26	#011	Larkana	23	2	13	7	1	7	2	0	2	1	3	2	1	2	1	1	2
	2021-01-26	#012	Larkana	21	2	0	15	1	15	0	0	2	1	2	2	2	2	1	1	1
	2021-01-26	#013	Larkana	18	2	6	30	1	30	0	0	2	2	2	5	1	2	1	1	2
	2021-01-26	#014	Larkana	18	2	5	50	1	30	20	0	2	2	1	1	1	2	1	1	1
	2021-01-26	#015	Larkana	34	2	5	3	3	4	3	4	2	2	2	2	1	2	1	1	2
	2021-01-27	#016	Larkana	19	2	5	10	1	9	1	0	2	2	2	2	1	2	1	1	2
	2021-01-27	#018	kambar	28	2	0	9	1	9	0	0	1	1	2	4	1	2	1	1	2
	2021-01-27	#019	Larkana	26	2	0	15	1	20	0	0	2	2	1	1	2	2	2	2	2	PLHIV ID will be issued within few days
	2021-01-27	#020	kambar	19	2	5	20	1	20	12	0	1	1	3	2	2	2	1	1	2
	2021-01-27	#022	Dadu	27	2	0	5	1	15	7	0	2	2	2	3	3	2	2	2	2
	2021-01-27	#023	kambar	21	2	12	20	1	15	0	0	2	2	3	2	2	2	1	1	2
	2021-01-28	#024	Larkana	18	2	10	15	1	15	2	0	2	2	1	1	1	2	1	1	2
	2021-01-28	#025	Berro Chandio	19	2	0	20	1	20	4	0	1	2	1	1	1	2	1	1	1
	2021-02-01	#026	Nasir Abad	35	2	0	10	1	10	0	0	2	2	2	2	1	2	1	1	2
	2021-02-01	#027	Larkana	33	2	0	15	1	20	0	0	2	2	2	2	1	2	1	1	2
	2021-02-01	#028	Larkana	23	2	5	15	1	14	1	0	2	2	1	1	2	2	2	2	2
	2021-02-01	#029	Larkana	20	2	13	1	1	10	0	0	1	1	3	2	1	2	1	1	2
	2021-02-01	#030	Larkana	40	2	4	3	3	12	8	8	2	2	1	1	1	2	1	1	2
	2021-02-01	#031	Larkana	35	2	5	23	1	20	3	0	1	2	1	1	1	2	1	1	1
	2021-02-01	#032	Larkana	20	2	12	8	1	6	2	0	1	1	2	2	1	2	1	1	2
	2021-02-02	#033	Larkana	20	2	9	8	1	8	4	0	2	2	2	2	2	2	1	1	2
	2021-02-02	#034	Larkana	19	2	14	1	1	7	0	0	2	1	3	2	1	2	1	1	2
	2021-02-02	#035	Larkana	19	2	8	5	1	6	2	0	1	1	2	2	2	2	1	1	1
	2021-02-02	#036	Larkana	31	2	16	4	3	3	1	1	1	1	2	4	1	2	1	1	2
	2021-02-03	#037	Larkana	22	2	0	10	1	30	0	0	2	2	2	2	1	2	1	1	2
	2021-02-03	#038	Larkana	27	2	3	6	1	20	2	0	2	2	1	1	3	2	1	1	2
	2021-02-03	#039	Larkana	26	2	10	10	1	6	0	0	2	2	3	2	1	2	1	1	2
	2021-02-03	#040	Nau Dero	20	2	5	1	1	15	0	0	2	2	2	2	1	2	1	1	2
	2021-02-03	#041	Garhi Yaseen	34	2	0	20	1	15	0	0	2	2	2	2	1	2	1	1	2
	2021-02-03	#042	Warih	35	2	8	17	1	16	1	0	1	2	2	2	3	2	1	1	2
	2021-02-03	#043	Madeji	20	2	12	10	1	4	2	0	2	1	1	1	1	2	1	1	1
	2021-02-03	#044	Nau Dero	32	2	0	1	1	20	0	0	1	2	2	2	1	2	1	1	2
	2021-02-03	#045	Nau Dero	40	2	0	35	1	34	1	0	2	2	1	5	1	2	1	1	2
	2021-02-03	#046	Nau Dero	24	2	0	20	1	18	2	0	1	2	1	5	1	2	2	2	1
	2021-02-04	#047	Larkana	38	2	0	10	1	10	0	0	2	2	1	5	1	2	1	1	2
	2021-02-04	#048	Larkana	30	2	14	30	1	21	4	0	2	2	2	2	1	2	1	1	2
	2021-02-04	#049	Larkana	28	2	10	20	1	29	3	0	2	2	3	2	1	2	1	1	2
	2021-02-04	#050	Larkana	22	2	16	2	1	3	0	0	1	2	2	2	1	2	1	1	2
	2021-02-04	#0051	Larkana	30	2	12	4	3	12	10	5	1	1	2	2	1	2	1	1	2
	2021-02-08	#0052	Larkana	33	2	13	30	1	23	10	0	2	2	2	2	1	2	1	1	2
	2021-02-08	#0053	Larkana	25	2	10	20	1	20	2	0	2	2	1	5	1	2	1	1	2
	2021-02-08	#0054	Larkana	21	2	13	15	1	10	4	0	2	2	2	2	1	2	1	1	2
	2021-02-08	#0055	Larkana	25	2	7	20	1	20	2	0	2	2	2	2	1	2	1	1	2
	2021-02-08	#0056	Larkana	25	2	10	1	1	20	0	0	2	2	3	2	1	2	1	1	2
	2021-02-08	#0057	Larkana	21	2	2	5	1	10	2	0	2	2	2	2	1	2	1	1	2
	2021-02-09	#0058	Larkana	22	2	0	10	1	4	0	0	2	2	2	2	1	2	1	1	2
	2021-02-09	#0059	Larkana	22	2	13	10	1	8	4	0	1	1	2	2	1	2	1	1	2
	2021-02-09	#0060	Larkana	30	2	4	15	1	10	0	0	2	2	2	2	1	2	1	1	2
	2021-02-09	#0061	Larkana	35	2	10	10	1	15	2	0	2	2	1	5	1	2	1	1	2
	2021-02-10	#0062	Larkana	22	2	10	1	1	10	0	0	2	2	1	1	1	2	1	1	2
	2021-02-10	#0063	Larkana	19	2	5	25	1	25	1	0	2	2	1	1	1	2	1	1	2
	2021-02-10	#0064	Kot Bhutto	18	2	0	1	3	12	3	2	1	2	1	1	1	2	1	1	2
	2021-02-10	#0065	Larkana	32	2	10	10	1	15	1	0	2	2	1	1	1	2	1	1	2
	2021-02-11	#0068	Larkana	20	2	0	20	1	20	0	0	2	2	2	2	1	2	1	1	2
	2021-02-11	#0069	Larkana	45	2	0	2	3	2	3	1	2	2	2	2	2	2	1	1	2
	2021-02-12	#0070	Larkana	21	2	0	20	1	20	2	0	1	2	1	1	1	2	1	1	2
	2021-02-12	#071	Larkana	39	2	0	2	3	5	2	3	2	2	2	2	1	2	1	1	2
	2021-02-12	#072	Larkana	22	2	14	1	1	10	0	0	2	2	2	2	1	2	1	1	1
	2021-02-12	#073	Larkana	23	2	5	8	1	10	4	0	2	2	2	2	1	2	1	1	2
	2021-02-12	#074	Larkana	36	2	12	7	1	10	2	0	2	2	2	2	1	2	1	1	2
	2021-02-12	#075	Mehar	20	2	0	10	1	35	5	0	2	2	2	3	1	2	1	1	2
	2021-02-12	#076	Mehar	24	2	14	4	3	0	4	2	1	1	2	2	1	2	1	1	2
	2021-02-12	#077	Ghai Mahessar	32	2	0	20	1	20	6	0	2	1	2	2	1	2	1	1	2
	2021-02-12	#078	Mehar	17	2	5	6	1	14	3	0	2	2	1	1	3	2	1	1	2
	2021-02-12	#079	Mehar	21	2	10	3	3	4	1	1	2	2	1	1	3	2	1	1	2
	2021-02-13	#080	Mehar	20	2	0	2	2	1	2	0	2	2	1	1	3	2	1	1	2
	2021-02-13	#081	Mehar	30	2	4	3	6	2	0	1	2	2	1	1	3	2	1	1	2
	2021-02-13	#082	Kamal Pur/Mehar	18	2	12	2	1	1	0	0	2	2	1	1	3	2	1	1	2
	2021-02-13	#083	Mehar	30	2	8	2	5	1	2	2	2	2	1	1	3	2	1	1	2
	2021-02-15	#084	Larkana	23	2	0	30	1	40	0	0	1	2	1	1	1	2	1	1	2
	2021-02-15	#085	Larkana	20	2	0	16	1	21	0	0	1	2	1	1	1	2	1	1	2
	2021-02-15	#086	Larkana	24	2	0	10	1	20	0	0	2	2	1	1	2	2	1	1	2
	2021-02-16	#087	Larkana	19	2	12	7	1	20	0	0	2	2	1	1	3	2	1	1	2
	2021-02-17	#088	Larkana	21	2	10	12	1	17	0	0	2	2	2	2	3	2	1	1	2
	2021-02-17	#089	Larkana	35	2	0	22	1	30	0	0	1	2	1	1	3	2	1	1	2
	2021-02-17	#090	Larkana	20	2	10	10	1	10	2	0	2	1	1	1	1	2	1	1	2
	2021-02-18	#091	Larkana	31	2	10	5	3	10	6	1	2	2	2	2	3	2	1	1	2
	2021-02-18	#092	Larkana	20	2	0	15	1	20	0	0	2	2	2	2	2	2	1	1	2
	2021-02-18	#093	Mehar	23	2	12	2	5	0	15	1	2	2	2	3	1	2	1	1	2
	2021-02-19	#094	Larkana	27	2	0	10	1	10	0	0	1	2	3	2	1	2	1	1	2
	2021-02-19	#095	Larkana	27	2	8	10	1	24	0	0	1	2	1	1	3	2	1	1	2
	2021-02-19	#096	Mehar	24	2	0	25	1	30	10	0	2	2	1	1	1	2	1	1	2
	2021-02-19	#097	Mehar	35	2	0	20	1	30	8	0	2	2	1	1	1	2	1	1	2
	2021-02-19	#098	Mehar	29	2	5	15	1	30	2	0	2	2	1	1	1	2	1	1	2
	2021-02-19	#099	Mehar	22	2	3	15	1	20	4	0	2	2	1	1	1	2	1	1	2
	2021-02-19	#0100	Mehar	24	2	0	10	1	15	4	0	2	2	2	3	1	2	1	1	2
	2021-02-21	#0101	Mehar	35	2	5	2	3	4	2	1	2	2	1	1	3	2	1	1	2
	2021-02-21	#0102	Mehar	47	2	3	4	1	1	2	0	2	2	1	1	3	2	1	1	2
	2021-02-22	#0103	Larkana	18	2	0	8	1	10	0	0	2	1	3	2	1	2	1	1	2
	2021-02-22	#0104	Larkana	20	2	0	10	1	10	1	0	1	1	1	1	1	2	1	1	2
	2021-02-22	#0105	Larkana	25	2	5	4	1	10	2	0	2	2	2	2	1	2	1	1	2
	2021-02-23	#0106	Biro Chandio	30	2	0	1	1	20	0	0	2	2	3	2	1	2	1	1	2
	2021-02-23	#0107	Larkana	40	2	10	1	3	12	4	3	2	2	2	2	1	2	1	1	2
	2021-02-24	#0108	Larkana	28	2	12	20	1	20	0	0	1	2	2	2	1	2	1	1	2
	2021-02-24	#0109	Larkana	36	2	14	1	1	5	0	0	2	2	2	2	1	2	1	1	2
	2021-02-24	#0110	Larkana	30	2	0	10	1	10	0	0	2	2	2	2	1	2	1	1	2
	2021-02-24	#0111	Larkana	28	2	4	2	1	10	0	0	1	2	3	2	1	2	1	1	2
	2021-02-24	#0112	Larkana	18	2	11	1	1	5	0	0	2	2	2	2	1	2	1	1	2
	2021-02-24	#0113	Larkana	18	2	8	6	1	15	0	0	2	2	2	2	3	2	1	1	2
	2021-02-25	#0115	Larkana	31	2	12	20	1	30	0	0	1	2	1	1	1	2	1	1	2
	2021-02-25	#0116	Larkana	22	2	12	10	1	20	0	0	2	2	2	2	1	2	1	1	2
	2021-02-25	#0117	Larkana	21	2	0	4	1	10	0	0	2	2	2	2	1	2	1	1	2
	2021-02-26	#0118	Larkana	19	2	7	10	1	20	0	0	2	2	2	2	1	2	1	1	2
	2021-03-02	#0119	Larkana	19	2	7	8	1	8	0	0	2	2	1	1	1	2	1	1	2
	2021-03-02	#0120	Larkana	23	2	0	20	1	20	0	0	2	2	2	2	1	2	1	1	2
	2021-03-02	#0121	Larkana	23	2	12	9	1	9	2	0	2	2	3	2	1	2	1	1	2
	2021-03-02	#0122	Larkana	28	2	12	20	1	18	5	0	1	2	2	2	1	2	1	1	2
	2021-03-02	#0123	Larkana	24	2	10	10	1	10	0	0	2	2	3	2	1	2	1	1	2
	2021-03-02	#0124	Larkana	22	2	10	20	1	20	1	0	2	1	1	1	1	2	1	1	2
	2021-03-03	#0125	Larkana	26	2	9	1	1	10	0	0	2	2	3	2	1	2	1	1	2
	2021-03-03	#0126	Larkana	25	2	0	12	1	12	0	0	2	2	2	2	1	2	1	1	2
	2021-03-03	#0127	Larkana	19	2	0	20	1	20	0	0	2	2	1	1	1	2	1	1	2
	2021-03-04	#0128	Larkana	33	2	0	10	1	10	0	0	2	2	2	2	1	2	1	1	2
	2021-03-04	#0129	Larkana	24	2	14	20	1	15	5	0	2	1	1	1	1	2	1	1	2
	2021-03-04	#0130	Larkana	37	2	0	8	1	8	0	0	1	1	2	2	1	2	1	1	2
	2021-03-04	#0131	Larkana	25	2	12	1	1	10	0	0	2	1	1	1	1	2	1	1	2
	2021-03-04	#0132	Larkana	22	2	13	8	1	8	0	0	2	2	3	2	1	2	1	1	2
	2021-03-04	#0133	Larkana	29	2	13	20	1	20	1	0	1	2	2	2	1	2	1	1	2
	2021-03-05	#0134	Larkana	22	2	8	9	1	9	0	0	2	2	2	2	1	2	1	1	2
	2021-03-05	#0135	Larkana	18	2	7	20	1	20	1	0	1	1	1	1	1	2	1	1	2
	2021-03-05	#0136	Larkana	25	2	0	15	1	14	1	0	2	1	3	2	1	2	1	1	2
	2021-03-05	#0137	Larkana	19	2	12	10	1	20	0	0	2	2	1	1	1	2	1	1	2
	2021-03-05	#0138	Larkana	23	2	12	1	1	15	0	0	2	2	1	1	1	2	1	1	2
	2021-03-05	#0139	Larkana	19	2	10	5	1	21	0	0	2	1	1	1	1	2	1	1	2
	2021-03-05	#0140	Larkana	20	2	11	20	1	32	0	0	2	2	1	1	3	2	1	1	2
	2021-03-05	#0141	Larkana	18	2	13	5	1	20	1	0	2	2	2	2	1	2	1	1	2
	2021-03-05	#0142	Larkana	31	2	10	10	1	15	1	0	2	2	1	1	1	2	1	1	2
	2021-03-06	#0143	Larkana	21	2	10	4	1	6	2	0	2	2	3	2	1	2	1	1	2
	2021-03-06	#0144	Larkana	27	2	0	2	1	2	0	0	2	2	1	1	1	2	1	1	2
	2021-03-06	#0145	Larkana	23	2	5	10	1	5	8	0	2	2	1	1	1	2	1	1	2
	2021-03-06	#0146	Larkana	33	2	14	1	1	4	2	0	2	2	3	3	1	2	1	1	2
	2021-03-06	#0147	Larkana	20	2	0	4	1	3	1	0	1	1	3	3	1	2	1	1	2
	2021-03-06	#0148	Larkana	24	2	14	5	1	6	3	0	2	2	3	5	1	2	1	1	2
	2021-03-06	#0149	Larkana	20	2	0	2	1	3	0	0	2	2	3	5	1	2	1	1	2
	2021-03-06	#0150	Larkana	18	2	0	3	1	4	1	0	2	2	3	3	1	2	1	1	2
	2021-01-25	#005	Larkana	16	6	0	3	1	3	0	0	1	1	2	2	1	2	1	1	2
	2021-01-27	#017	kambar	45	6	5	10	1	20	0	0	2	2	1	1	1	2	1	1	2
	2021-01-27	#021	kambar	50	6	5	2	3	4	2	3	2	2	1	1	2	2	1	1	2
	2021-02-10	#0066	Garhi Khuda Bakhsh	21	6	10	12	3	12	0	2	2	2	1	1	1	2	1	1	2
	2021-02-11	#0067	Larkana	24	6	0	3	3	6	10	1	1	2	2	2	1	2	1	1	2
	Date	Study No.	City		Mother Tongue (Urdu=1, Sindhi=2, Punjabi=3, Balochi=4, Pashto=5, Siraiki=6, others=7)	Education	How many sexual partners did you have in the last three months.	Your sexual partners in the last three months included. (Men=1, Men,TG=2, Men,Women=3, TG=4, TG,Women=5, All above=6)	In the last three months how many times you had receptive anal sex when you were at the bottom.	In the last three months how many times you had receptive anal sex when you were at the top	In the last three months how many times you had vaginal sex with a female	Did you use a condom the last time you had sex (Yes=1, No=2, Don't Remember=3)	Did you use any lubricant the last time you had sex (Yes=1, No=2, Don't Remember=3)	When was the last time you had an HIV test. (Did not have test=1, More than three months=2, Less than three months=3)	Where did you have this test. (N/A=1, CBO Office=2, Outreach=3, At a private lab=4, Don't Remember=5)	Do you think you are at a risk of acquiring HIV infection. (Yes=1, No=2, Don't Know=3)	Mode of Contact. (Social Media=1, Peer to Peer=2)	Result. (Negative=1,Positive=2)	Linked to ART Center (N/A=1, Yes=2)	Place for testing (DIC=1, Dera/Field=2)	Follow up Comments
	Self-Testing Pilot Project
	DEMOGRAPHIC AND BEHAVIOURAL QUESTIONNAIRE FOR KEY POPULATION
